# Supplementary material for: Activin A activation of Smad3 mitigates innate inflammation in mouse models of psoriasis and sepsis
Source: J Clin Invest. 2025 Mar 11;135(9):e187063. doi: 10.1172/JCI187063 (PMC12043092; doi:10.1172/JCI187063)
Supplement: Supplemental tables 1-3 [file jci-135-187063-s256.xlsx]

## Sheet: Table 1 Primer list
Species	Gene name	Catalog number	Company
Mouse	Arg1	Mm00475988-m1	Thermofisher Scientific
Mouse	Il6	Mm00446190-m1	Thermofisher Scientific
Mouse	Tnfa	Mm00443258-m1	Thermofisher Scientific
Mouse	Hprt	Mm00446968-m1	Thermofisher Scientific
Mouse	Tgfbr1	Mm00436964-m1	Thermofisher Scientific
Mouse	Tgfbr2	Mm03024091-m1	Thermofisher Scientific
Mouse	Tgfb1	Mm00441724-m1	Thermofisher Scientific
Mouse	Tgfb2	Mm03024009-m1	Thermofisher Scientific
Mouse	Tgfb3	Mm00436960-m1	Thermofisher Scientific
Mouse	Smad2	Mm00487530-m1	Thermofisher Scientific
Mouse	Smad3	Mm00489637-m1	Thermofisher Scientific
Mouse	Nodal	Mm0043040-m1	Thermofisher Scientific
Mouse	Bambi	Mm03024088-m1	Thermofisher Scientific
Mouse	Acvr2a	Mm01331097-m1	Thermofisher Scientific
Mouse	Acvr2c	Mm00431664-m1	Thermofisher Scientific
Mouse	Acvr1b	Mm00475713-m1	Thermofisher Scientific
Mouse	Acvr1c	Mm03023957-m1	Thermofisher Scientific
Mouse	Inha	Mm00439683-m1	Thermofisher Scientific
Mouse	Inhbb	Mm03023992-m1	Thermofisher Scientific
Mouse	Inhba	Mm00434339-m1	Thermofisher Scientific
Mouse	Smad6	Mm00484738-m1	Thermofisher Scientific
Mouse	Smad7	Mm00484742-m1	Thermofisher Scientific
Mouse	Tgfbi	Mm01337605-m1	Thermofisher Scientific
Mouse	Il23a	Mm00518984-m1	Thermofisher Scientific
Mouse	Ccl3	Mm00441259-g1	Thermofisher Scientific
Mouse	Cxcl9	Mm00434946-m1	Thermofisher Scientific
Mouse	Il27	Mm00461162-m1	Thermofisher Scientific
Mouse	Stat5a	Mm03053818-s1	Thermofisher Scientific
Mouse	Stat5b	Mm00839889-m1	Thermofisher Scientific
Mouse	Nt5e	Mm00501910-m1	Thermofisher Scientific
Mouse	Entpd1	Mm00515447-m1	Thermofisher Scientific
Mouse	Il1b	Mm00434228-m1	Thermofisher Scientific
Mouse	Il10	Mm01288386-m1	Thermofisher Scientific
Human	IL6	Hs00174131-m1	Thermofisher Scientific
Human	HPRT1	Hs02800695-m1	Thermofisher Scientific
Human	INHBA	Hs01081598-m1	Thermofisher Scientific

## Sheet: Table 2 CHIP primer list
Sequence number	Sense	Sequence
1	Forward	CTGGATGTTGTGCTGTCTCT
	Reverse	GGGTGTTTGGTTCCTTCCTAT
2	Forward	GGAACCAAACACCCTGAGTTAT
	Reverse	CTCTTCCCTCACTATCCCTGAA
3	Forward	GGAGATGTGTGTATGTGGTTCT
	Reverse	GGGCTTTGTTTAGGATTGGTTAG
4	Forward	AGAGAGAGAGAGAGAGAGAAAGAA
	Reverse	GTGAGTATGAGCTGTGACTAGG
5	Forward	CCTCCCTCCTTCCTTCTCTTT
	Reverse	GTCGTGTGGTTGCCTTCTTTA
6	Forward	ACACACACACACACACACT
	Reverse	GGTATTCTTCTTCCCTTGGTCTT

## Sheet: Table 3 Antibody list
Protein	Catalog number	Company	Dilution	Application
pSmad3C	ab52903	Abcam	1/1000	Western blot
Smad3	ab208182	Abcam	1/1000	Western blot
GAPDH	5174s	Cell Signaling Technology	1/1000	Western blot
pSmad2/3	8828s	Cell Signaling Technology	1/50	Flow cytometry
pSmad3 S213	ab63403	Abcam	1/1000	Western blot
pSmad3 T179	ab74062	Abcam	1/1000	Western blot
anti-TGF-β	BE0057	BioXCell	50 μg/mL	Blocking, in vitro
anti-Activin A	MAB3381	R&D Systems	2 μg/mL	Blocking, in vitro
pSTAT5	9351s	Cell Signaling Technology	1/1000	Western blot
STAT5	94205s	Cell Signaling Technology	1/1000	Western blot
STAT5b (CHIP)	ab178941	Abcam	1/50	CHIP
anti-IL-6	BE0046	BioXCell	100 μg/mouse	Blocking, in vivo
anti-IL-1β	BE0246	BioXCell	100 μg/mouse	Blocking, in vivo
anti-IL23A	BE0313	BioXCell	100 μg/mouse	Blocking, in vivo
anti-TNF-α	BE0058	BioXCell	100 μg/mouse	Blocking, in vivo
rat IgG1 isotype	BE0088	BioXCell	400 μg/mouse	Blocking, in vivo
TGFBR1	Sc-398	Santa cruz biotechnology	1/200	Western blot
Myd88	4283T	Cell Signaling Technology	1/1000	Western blot
TRAF6	8028S	Cell Signaling Technology	1/1000	Western blot
pTAK1	4531S	Cell Signaling Technology	1/1000	Western blot
TAK1	5206S	Cell Signaling Technology	1/1000	Western blot
pERK	9101S	Cell Signaling Technology	1/1000	Western blot
ERK	9102S	Cell Signaling Technology	1/1000	Western blot
anti-Rabbit HRP	L3012	SAB	1/5000	Western blot
anti-Mouse HRP	L35007	SAB	1/5000	Western blot
CD45.1 BV711	110739	Biolegend	1/200	FACS
CD45.2 FITC	109806	Biolegend	1/200	FACS
CD45 AF700	56-0451-82	Invitrogen	1/200	FACS
CD11b Percp cy5.5	45-0112-80	Invitrogen	1/200	FACS
CD64 BV421	139309	Biolegend	1/200	FACS
Ly6g AF780	47-5931-82	Invitrogen	1/200	FACS
TNFa APC	506308	Biolegend	1/200	FACS
IL6 PE	12-7061-82	ebioscience	1/200	FACS
TCRgd PEcy7	25-5711-82	ebioscience	1/200	FACS
TCRb AF780	47-5961-82	Biolegend	1/200	FACS
IL17a APC	506916	Biolegend	1/200	FACS
IFNg PB	48-7311-82	Invitrogen	1/200	FACS
IL22 Percpef710	46-7221-82	ebioscience	1/200	FACS
CD11c Percp cy5.5	45-0114-82	Invitrogen	1/200	FACS
CD3 PB	48-0033-82	ebioscience	1/200	FACS
F4/80 PEef610	61-4801-82	Invitrogen	1/200	FACS
CD19 Pe-Cy7	25-0193-82	ebioscience	1/200	FACS
