# Supplementary material for: Activin A activation of Smad3 mitigates innate inflammation in mouse models of psoriasis and sepsis
Source: J Clin Invest. 2025 Mar 11;135(9):e187063. doi: 10.1172/JCI187063 (PMC12043092; doi:10.1172/JCI187063)
Supplement: Supporting data values [file jci-135-187063-s257.xlsx]

## Sheet: Fig 1
1F	Ctrl Macro	LPS Macro	Ctrl Neutro	LPS Neutro	Ctrl DC	LPS DC	Ctrl B cell	LPS B cell	Ctrl T cell	LPS T cell
	981	1255	418	550	146	250	245	421	1063	639
	895	1372	1040	486	145	272	302	431	673	608
	922	1225	1166	657	149	276	391	458	1475	711
	608	1475	170	572	68.8	407	398	314	615	1060
	626	1387	160	831	94.2	422	342	422	435	962
	589	1434	190	1104	103	448	311	475	885	1192
	744	1031	254	307	79.2	159	225	217	143	201
	719	1032	263	343	38.1	159	142	220	37.1	0
	727	1013	200	304	70.7	154	169	260	187	110
1G	WT	WT LPS	RI-Lyz2 cre LPS
	1110	1316	1346
	1142	1312	1291
	1126	1324	1318
1I	Sham	WT CLP	RI-Lyz2 cre CLP
	1225	1910	2075
	1265	1863	2159
	1181	1796	2094

## Sheet: Fig S1
S1B	Ctrl 2h	LPS 2h	Ctrl 4h	LPS 4h	Ctrl 6h	LPS 6h
	1.08236	1.12783	1.07325	1.29729	1.15736	1.86312
	0.92391	0.989397	0.961176	1.18835	1.00827	1.60126
	1.08594	0.978234	0.854826	0.957673	0.782738	1.10906
	0.920863	0.990099	0.784515	0.846159	0.74243	1.10782
	1.02013	1.2388	1.11831		0.767177	1.17122
	0.980268	1.2225	1.22656		0.723867	1.10404
S1C	ctrl media	Anti-TGF-β	Iso	Anti-TGF-β + TGF-β	Iso + TGF-β	TGF-β
	639.67	589.67	870	4983	1.16833e+06	1289000
	1521.33	1398	1889.33	6299.67	1297000	1390333
	710	823	611.33	38000	1.43027e+06	1478000
S1D	WT	RI-Lyz2 cre
	1.19487	0.523051
	0.836911	0.363768
	1.22551	0.237659
	0.815984	0.180439
S1F	Sham	CLP
	0	3
	0	4.30103
	0	3.30103
	0	3.47712
	0	4.34242
	0	0

## Sheet: Fig 2
2A Acvr2a	Ctrl 2h	LPS 2h	Ctrl 4h	LPS 4h	Ctrl 6h	LPS 6h		2A Acvr1b	Ctrl 2h	LPS 2h	Ctrl 4h	LPS 4h	Ctrl 6h	LPS 6h		2A Inhba	Ctrl 2h	LPS 2h	Ctrl 4h	LPS 4h	Ctrl 6h	LPS 6h
	0.967527	1.18229	0.95974	1.43038	0.840919	1.78379			1.09181	1.59927	1.1567	3.53876	1.41309	3.20879			0.998052	3.06913	1.29881	10.3438	1.23993	14.6882
	1.03356	1.22009	0.790732	1.33607	0.960927	1.50281			0.915911	1.26831	1.12548	2.83083	1.09503	2.82801			1.00195	3.19401	1.29497	9.25228	1.20497	15.7682
	1.02511	2.20529	1.14773	2.7262	0.959518	2.27744			0.996086	1.35213	1.08518	3.11187	1.17371	2.73606			1.02592	1.87304	0.640672	4.99567	0.362596	4.92944
	0.975509	1.88024	1.12859	2.14757	0.932594	2.64054			1.00393	1.18875	0.921967	3.06744	1.23986	2.95463			0.974737	1.64888	0.679288	4.29807	0.311818	4.46878
																	0.945451	6.86875		11.1863	0.459839	9.34568
																	1.0577	7.29207		13.7869	0.411573	8.76502
2B	Ctrl 2h	LPS 2h	Ctrl 4h	LPS 4h	Ctrl 6h	LPS 6h
	0	0	33.198	169.137	77.377	730.005
	0	0	39.948	178.507	73.344	599.425
	0	0	47.962	169.201	82.234	629.353
2D	Ctrl	LPS
	1.00109	14.0057
	1.00033	8.53053
	1.00947	38.403
	1.00004	47.7579
2F	Ctrl	LPS
	56.008	642.1
	176.444	540.088
	49.024	392.312
	177.404	455.26
	32.592	483.872
	50.148	746.552
	116.52	639.528
	149.648	482.604
	43.212	444.4
	21.728	463.86
2G	Sham	CLP-sepsis
	50.763	72.514
	48.203	79.325
	47.758	48.425
	40.838	58.983
	42.162	81.26
	26.842	74.214
2H	Ctrl	LPS	LPS Acvr1b lyz2cre
	90.7	3737	2110
	94.5	3763	1616
	90.4	3733	2050
2I	Sham	CLP WT	CLP Acvr1b lyz2cre
	914	1417	825
	894	1471	853
	1041	1395	914
2J Tnfa	Ctrl	Acvr1b lyz2cre	LPS	Acvr1b Lyz2cre LPS		2J Il6	Ctrl	Acvr1b lyz2cre	LPS	Acvr1b Lyz2cre LPS		2J Arg1	Ctrl	Acvr1b lyz2cre	LPS	Acvr1b Lyz2cre LPS		2J Tgfbi	Ctrl	Acvr1b-Lyz2 cre	LPS	Acvr1b-Lyz2 cre LPS
	0.455502	0.050875	1.03695	4.85731			0.204233	0.001393	1.06945	1.20513			0.030408	0.00493	0.963958	0.046711			0.28637	0.034986	0.965534	0.069084
	0.560951	0.053955	0.964366	4.12564			0.205746	0.001598	0.93506	1.26309			0.029502	0.005172	1.03739	0.046518			0.274079	0.035085	1.0357	0.068662
	0.058871	0.129161	1.05765	4.55126			0.099677	0.000338	0.957352	1.70936			0.16129	0.005398	0.971225	0.024807			0.422202	0.090493	0.943948	0.166781
	0.056778	0.10243	0.945489	4.75393			0.081079	0.00026	1.04455	2.03459			0.176298	0.002845	1.02963	0.017644			0.400218	0.096611	1.05938	0.181178
							0.000349	0.000102	0.909654	1.92826			0.014434	0.000255	1.07441	0.00986
							0.000379	0.000108	1.09932	2.31646			0.013475	0.000234	0.930741	0.009624
2K Tnfa	WT	SMAD3 KO	WT LPS	SMAD3 KO LPS		2K Il6	WT	SMAD3 KO	WT LPS	SMAD3 KO LPS		2K Arg1	WT	SMAD3 KO	WT LPS	SMAD3 KO LPS		2K Tgfbi	WT	SMAD3 KO	WT LPS	SMAD3 KO LPS
	0.108843	0.147656	0.97882	3.99424			0.002672	0.000142	1.02825	1.92063			0.013307	0.005394	1.00992	0.585633			0.014662	0.073369	1.00493	0.693504
	0.091622	0.147098	1.02164	5.1035			0.002352	0.000458	0.972528	2.02265			0.016203	0.009088	0.990172	0.630891			0.014621	0.07821	0.995099	0.760367
	0.048061	0.034675	1.04606	3.02389			0.000705	0.000207	1.0099	1.45099			0.014993	0.002436	0.987772	0.440115			0.01791	0.195846	0.99426	0.569302
	0.045866	0.041995	0.955968	2.94393			0.000585	0.00019	0.990195	1.60322			0.014413	0.002559	1.01238	0.402561			0.019171	0.188761	1.00577	0.581801
2L	Ctrl	Folli	α-Activin	LPS	LPS Folli	LPS α-Activin
	0.041836	0.115802	0.118934	1.06468	4.0381	3.82102
	0.049225	0.14801	0.019177	0.939253	3.81929	3.59822
	0.042775	0.060412	0.048311	1.07133	1.76923	2.46006
	0.041194	0.041877	0.036646	0.933415	1.66059	2.45658
2M	Ctrl	SMAD3i	LPS	SMAD3i LPS
	0.000945	0.997381	0.921922	9.32457
	0.000495	1.13237	1.08469	10.2022
	0.009723	0.155857	0.74277	3.18753
	0.01452	0.148062	1.34631	2.89224
2N Il6	WT LPS	Activin A LPS		2N Tnfa	WT LPS	Activin A LPS		2N Tgfbi	WT LPS	Activin A LPS
	0.968905	0.698069			1.06252	0.621959			0.994093	1.01782
	1.03209	0.413915			0.941162	0.52593			1.00594	1.22287
	1.01728	0.480546			0.92085	0.645905			0.991436	1.21835
	0.983014	0.549253			1.08595	0.455559			1.00864	1.18002
	1.0026	0.413992			1.04963	1.15507			1.016	1.21069
	0.997405	0.407286			0.952714	0.897384			0.984254	1.17214
2N Il6	Smad3 KO LPS	Activin A LPS Smad3 KO		2N Tnfa	Smad3 KO LPS	Activin A LPS Smad3 KO		2N Tgfbi	Smad3 KO LPS	Activin A LPS Smad3 KO
	3.21832	1.89637			1.09926	0.72999			0.788785	0.78741
	3.43286	2.06663			1.00772	0.809764			0.87938	0.930117
	1.39003	0.840233			2.59534	2.45064			0.335753	0.640674
	1.34013	0.611748			2.62365	2.15133			0.333951	0.650554
	6.24789	6.44515			2.00644	2.37314			0.830201	0.893723
	6.60833	7.00005			1.886	2.25408			0.849587	0.835838

## Sheet: Fig S2
Smad2	Ctrl 2h	LPS 2h	Ctrl 4h	LPS 4h	Ctrl 6h	LPS 6h		Smad3	Ctrl 2h	LPS 2h	Ctrl 4h	LPS 4h	Ctrl 6h	LPS 6h		Smad6	Ctrl 2h	LPS 2h	Ctrl 4h	LPS 4h	Ctrl 6h	LPS 6h		Smad7	Ctrl 2h	LPS 2h	Ctrl 4h	LPS 4h	Ctrl 6h	LPS 6h		Bambi	Ctrl 2h	LPS 2h	Ctrl 4h	LPS 4h	Ctrl 6h	LPS 6h		Acvr2b	Ctrl 2h	LPS 2h	Ctrl 4h	LPS 4h	Ctrl 6h	LPS 6h
	1.05624	1.00755	1.01799	1.50325	0.997491	1.05355			1.05303	0.812143	0.938756	0.675035	0.416065	0.456348			0.954069	0.25297	0.204343	0.191061	0.153863	0.508723			0.958499	0.628011	0.66295	0.677965	0.829393	0.807008			1.04231	0.9824	1.24321	1.39316	1.13041	0.960385			0.975664	0.874087	1.05806	1.11659	0.774444	0.675362
	0.946752	1.15227	0.945805	1.25839	1.05355	1.13624			0.949636	0.675046	1.03145	0.679398	0.557138	0.5295			1.04814	0.299699	0.217616	0.167884	0.140331	0.816391			1.0433	0.607334	0.704159	0.648355	0.756186	0.897613			0.959405	0.808072	0.916152	1.15742	1.04791	0.906195			1.02494	0.822975	1.32165	0.751586	0.77764	0.606501
	0.931378	0.976912		0.895419	0.867931	0.941627			1	0.823777	0.654427	0.602935	0.479441	0.363846			1.04808	0.754192	0.091004	0.037584	0.091859	0.061915			1.06885	0.888184	0.986263	1.38946	0.988056	1.52493			1.0353	0.893932	1.28442	0.970205	0.824596	0.956202			0.911836	0.827823	1.03845	1.24299	1.4303	0.843955
	1.07368	1.06747		1.12412	0.81557	0.900883				0.842636	0.701689	0.597629	0.393912	0.342192			0.954124	0.174815	0.087629	0.081366	0.06789	0.212646			0.935588	0.729588	0.972679	1.33412	1.06322	1.66189			0.965906	0.738418	1.0858	0.853622	0.880832	0.752263			1.09669	0.788928	0.611282	1.32438	1.01502	0.981952
	1.09831	1.43588	1.35003	1.70474	1.04944	3.36426			0.962443	1.4452		0.597058	0.652448	0.483998			1.10949	0.500919		0.45675		0.382895											1.05245	1.27171		0.739987	0.899185	0.892163			0.991143	0.955783		0.457053	0.629077	0.330644
	0.910489	1.74192	1.05299	1.44612	0.883195	1.11425			1.03902	0.356757		0.55027	0.581187	0.489708			0.901313	0.404358		0.218456		0.668507											0.950167	1.27157		0.861355		0.912272			1.00894	1.01653		0.694044	0.382116	0.373791

## Sheet: Fig S3
S3C	WT	Acvr1b-Lyz2 cre
	120.55	101561
	82.9529	113438
S3E Tnfa	Ctrl	Follistatin	Anti-activin A	LPS	Follistatin LPS	Anti-activin A LPS		S3E Il6	Ctrl	Follistatin	Anti-activin A	LPS	Follistatin LPS	Anti-activin A LPS		S3E Arg1	Ctrl	Follistatin	Anti-activin A	LPS	Follistatin LPS	Anti-activin A LPS		S3E Tgfbi	Ctrl	Follistatin	Anti-activin A	LPS	Follistatin LPS	Anti-activin A LPS
	0.02265	0.027474	0.030668	1.06909	1.54266	1.13011			1.43e-05	0.000207	0.000462	1.05685	1.52219	1.77621			0.013946	0.012193	0.011616	1.05921	0.529968	0.830512			0.03528	0.020755	0.022376	0.998468	0.679485	0.464597
	0.021828	0.026167	0.030195	0.935372	1.45933	1.09489			0.000144	0.000133	0.000601	0.946204	1.33234	1.50644			0.01414	0.010475	0.011012	0.944103	0.505667	0.759145			0.030575	0.022551	0.024093	1.00153	0.828666	0.502154
	0.040505	0.091704	0.056977	1.06677	1.37224	1.11585			0.00158	0.005892	0.001591	1.05889	1.4443	1.8576			0.009012	0.005819	0.004472	1.06814	0.702899	0.621653			0.050459	0.043662	0.016499	0.987766	0.552799	0.353944
	0.038803	0.087436	0.050993	0.937409	1.25743	1.27446			0.00138	0.005708	0.001375	0.944381	1.31717	1.94393			0.008922	0.005464	0.004092	0.936209	0.628707	0.658808			0.050829	0.040855	0.01934	1.01239	0.598714	0.319491
	0.057077	0.077598	0.078951	1.09919	1.34506	1.48334
	0.059266	0.057208	0.063451	0.909759	1.34908	1.18347
S3F Il27	WT	SMAD3 KO	WT LPS	SMAD3 KO LPS		S3F Cxcl9	WT	SMAD3 KO	WT LPS	SMAD3 KO LPS		S3F Il1b	WT	SMAD3 KO	WT LPS	SMAD3 KO LPS		S3F Il10	WT	SMAD3 KO	WT LPS	SMAD3 KO LPS
	0.041417	0.039484	1.33518	2.08163			0.046402	0.011593	1.15541	110.563			0.000932	0.000165	1.0363	0.890778			0.36239	0.16946	1.06203	0.725303
	0.016631	0.034537	0.748961	1.45604			0.029164	0.012455	0.865492	115.837			0.00083	0.000108	0.96497	0.977812			0.173049	0.143842	0.941589	0.546049
	0.045825	0.007377	0.987258	5.66346			0.028523	1.30709	1.03232	5.73626			0.071799	0.078463	1.30814	0.309734			0.794414	0.373679	1.10716	2.2191
	0.019176	0.01272	1.01291	5.35807			0.03028	1.02604	0.96869	7.59695			0.046794	0.040424	0.764443	0.218389			0.365239	0.186977	0.903213	1.87335
													0.000411	0.000518	1.36145	3.13722			0.36239	0.16946	1.06203	0.725303
													0.00024	0.000239	0.734513	1.54311			0.173049	0.143842	0.941589	0.546049
S3G Il27	Ctrl	Acvr1b lyz2cre	LPS	Acvr1b Lyz2cre LPS		S3G Cxcl9	Ctrl	Acvr1b-Lyz2 cre	LPS	Acvr1b-Lyz2 cre LPS		S3G Il1b	Ctrl	Acvr1b-Lyz2 cre	LPS	Acvr1b-Lyz2 cre LPS		S3G Il10	Ctrl	Acvr1b-Lyz2 cre	LPS	Acvr1b-Lyz2 cre LPS
	0.156322	0.014976	0.943409	3.05484			0.336267	0.003402	1.03918	1.67905			0.015397	2.94e-05	1.19941	1.05281			0.03067	0.07701	1.42523	5.25223
	0.106627	0.010744	1.05998	3.22274			0.220772	0.00229	0.9623	1.74909			0.011863	2.48e-05	0.833747	0.761802			0.01039	0.06176	0.70164	4.13734
	0.021546	0.007996	0.941146	2.80273			0.0148556	1.71908e-05	1.47458	1.69312			0.993817	0.718054	1.08051	0.442404			1.10592	0.03714	1.38087	21.6419
	0.014966	0.010419	1.06253	2.89318			0.00843135		0.678159	0.980255			1.00622	0.694312	0.925489	0.448833			0.904224	0.066461	0.724182	16.5894
							0.33176	1.1558	0.697955	8.5882
							0.0759747	0.865202	0.335095	6.11116
S3H TNF	Ctrl	LPS	Anti-activin A LPS	Follistatin LPS		S3H IL6	Ctrl	LPS	Anti-activin A LPS	Follistatin LPS
	99.7572	760.649	1616.9	4609.61			26.841	1377.84	2523.05	3283.55
	29.0958	918.598	2103.21	6309.64			152.099	1225.74	2997.24	2818.3
	108.07	943.537	2851.39	5852.42			0	2111.49	2943.56	3176.18
S3I	LPS	LPS Activin A	LPS Smad3i	LPS Smad3i Activin A
	0.991162	0.670773	1.59551	1.72853
	1.00892	0.708813	1.57292	1.63555
	1.07191	0.239887	2.3856	1.87569
	0.932916	0.253373	2.34161	2.02309

## Sheet: Fig 3
3A	WT	TLR4 KO	WT LPS	TLR4 KO LPS
	0.16268	0.033623	0.960331	0.052973
	0.178757	0.034274	1.04131	0.043484
	0.179017	0.175376	0.951788	0.250539
	0.196163	0.245325	1.05065	0.264956
	0.488501	0.309681	1.00837	0.296435
	0.462998	0.269778	0.9917	0.369508
3B	WT	WT LPS	MYD88 KO LPS
	0.001272	0.897416	0.3922
	0.001252	1.11431	0.397026
	0.007731	1.12241	0.476942
	0.008024	0.890941	0.417522
3D	WT	TRAF6-Lyz2 cre	WT LPS	TRAF6-Lyz2 cre LPS
	0.081894	0.063597	0.976532	0.352733
	0.083061	0.066034	1.02403	0.365733
	0.0373396	0.0148511	1	0.789157
	0.0357667	0.0135723	1.03579	0.785363
	0.0214484	0.0179869	1	0.342547
	0.0196861	0.0178736	1.0903	0.491349
3F	Ctrl	LPS	LPS + TAK1i
	0.330671	1.01752	0.261793
	0.309477	0.982781	0.241867
	0.155192	0.96733	0.335638
	0.155033	1.03377	0.338801
	0.275936	0.969359	0.317827
	0.292628	1.03161	0.313614
3H	Ctrl	LPS	LPS + MEKi	LPS + ERKi
	0.330671	1.01752	0.288009	0.270364
	0.309477	0.982781	0.281804	0.276911
	0.155192	0.96733	0.087232	0.242923
	0.155033	1.03377	0.096895	0.246553
	0.275936	0.969359	0.155373	0.337029
	0.292628	1.03161	0.165913	0.335178
3K sequence 1	Ctrl	LPS	Ctrl IgG	LPS IgG		3K sequence 2	Ctrl	LPS	Ctrl IgG	LPS IgG		3K sequence 3	Ctrl	LPS	Ctrl IgG	LPS IgG		3K sequence 4	Ctrl	LPS	Ctrl IgG	LPS IgG		3K sequence 5	Ctrl	LPS	Ctrl IgG	LPS IgG		3K sequence 6	Ctrl	LPS	Ctrl IgG	LPS IgG
	0.734899	2.66679	0.663412	1.87637			0.975149	1.37204	0.722639	0.663309			1.11249	2.01917	0.753949	0.992924			1.24148	2.35209	0.832025	1.06429			1.12822	1.82045	0.807005	1.38022			1.09404	2.09906	0.535369	0.696837
	1.2651	3.6417	0.97656	2.0735			1.02485	1.34796	0.596591	0.733588			0.887512	2.15139	0.70209	1.01065			0.758516	2.07457	0.802871	0.91546			0.871782	2.52337	0.656257	1.38441			0.905956	2.06361	0.493146	0.701943
	0.532334	1.0394	0.881804	0.833824			1.01072	1.64469	1.13941	0.561991			0.98761	1.86026	0.748902	0.702635			0.969499	1.48523	0.787633	0.440398			0.933944	1.50753	0.594823	0.452821			1.06074	1.89986	0.869925	0.654051
	1.46767	2.08465	1.06712	0.605884			0.989285	1.4151	0.788397	0.540569			1.01239	1.60666	0.830973	0.587688			1.0305	1.36457	0.697878	0.473403			1.06606	1.59257	0.654287	0.599794			0.939256	1.62809	0.726815	0.725452
	0.80825	5.54705	0.165608	1.83755			0.979696	1.46594	0.123079	0.401173			1.04051	3.89692	0.205625	1.23314			1.09024	3.41208	0.147511	1.15657			1.00009	3.24374	0.139871	1.35838			0.964235	3.16615	0.200418	2.46937
	1.19175	4.32311	0.364803	1.98393			1.0203	1.60667	0.120249	0.538108			0.959495	3.80333	0.261564	1.21502			0.909756	3.10379	0.196378	1.14229			0.999906	3.02924	0.107221	1.34514			1.03577	2.79042	0.192378	2.39329
3L	Ctrl	LPS	LPS + STAT5i
	0.401843	0.985267	0.161045
	0.393155	1.01495	0.16896
	0.407138	1.08221	0.230203
	0.388786	0.924038	0.253332
	0.331337	0.944563	0.159319
	0.459253	1.05869	0.158659
3N	WT	STAT5-Lyz2 cre	WT LPS	STAT5-Lyz2 cre LPS
	0.040451	0.058443	1.11565	0.270338
	0.035989	0.048284	0.896341	0.268542
	0.093787	0.08654	0.913551	0.377356
	0.088144	0.070479	1.09463	0.346187

## Sheet: Fig S4
S4C Stat5a	Ctrl	15'	30'	1h	2h		S4C Stat5b	Ctrl	15'	30'	1h	2h
	1.0244	0.963573	1.04174	1.21383	0.852235			1.00701	1.20563	1.13082	0.940906	0.803473
	0.97618	0.873172	0.986047	1.15711	0.732357			0.993043	1.15956	1.13662	0.880758	0.888163
	1.04026	1.07264	0.931594	1.54109	1.15998			1.12624	1.63908	0.837608	1.12633	0.934692
	0.961294	1.00436	0.997325	1.23543	1.17378			0.887909	1.66514	0.976074	0.852247	0.90152

## Sheet: Fig 4
4B	WT LPS	Smad3 KO LPS
	14683	13270
	14742	13490
	14320	11631
4C	WT LPS	Acvr1b-Lyz2 cre LPS
	6766	6138
	6935	6173
	7069	5651
4D	WT LPS	Smad3 KO LPS
	32481	31587
	53006	34262
	39349	20506
	37456	27850
	47644	36209
	33234	31149
4E	LPS	Acvr1b-Lyz2 cre LPS
	74448	49857
	81162	49459
	83742	46798
4F Arg1	Smad3 KO LPS	Smad3 KO LPS + ATP		4F Tgfbi	Smad3 KO LPS	Smad3 KO LPS + ATP
	0.340492	0.584023			0.577259	0.684802
	0.288028	0.969743			0.511035	1.12716
	0.6061	1.23213			0.601431	2.82839
	0.784665	1.53838			0.649778	2.79699
					0.356575	0.864389
					0.480289	0.977684
4G Arg1	Acvr1b-Lyz 2cre LPS	Acvr1b-Lyz2 cre LPS + ATP		4G Tgfbi	Acvr1b-Lyz2 cre LPS	Acvr1b-Lyz2 cre LPS + ATP
	0.042391	0.098289			0.160036	0.430387
	0.040157	0.088281			0.171947	0.418192
	0.024238	0.084259			0.0322168	0.219916
	0.025265	0.046168			0.0447391	0.206914
4H	WT	Smad3 KO	WT LPS	Smad3 KO LPS			WT	Acvr1b-Lyz2 cre	WT LPS	Acvr1b-Lyz2 cre LPS
	0.18022	0.037254	0.910877	0.43161			0.820019	0.179335	0.994158	0.337623
	0.26071	0.016254	1.09784	0.440556			0.812362	0.166546	1.00588	0.206064
	0.008253	0.120555	1.15822	0.811474			0.56134	0.013213	1.06068	0.057626
	0.007999	0.091371	0.863394	0.802751			0.467412	0.010534	0.942794	0.051566
4I Arg1	Smad3 KO LPS	+ATP	+ATP CD73i	+ATP CREBi		4I Tgfbi	Smad3 KO LPS	+ATP	+ATP CD73i	+ATP CREBi
	0.973245	1.54481	0.163619	0.784911			0.973245	1.54481	0.163619	0.784911
	1.02749	1.57422	0.15404	0.748467			1.02749	1.57422	0.15404	0.748467
	0.932882	2.06764	0.312177	0.270763			0.92472	1.71488	0.384457	0.891822
	1.07195	2.1081	0.298285	0.306714			1.08141	2.00135	0.416185	1.01476
4J Arg1	Acvr1b-Lyz2 cre LPS	+ATP	+ATP CD73i	+ATP CREBi		4J Tgfbi	Acvr1b-Lyz2 cre LPS	+ATP	+ATP CD73i	+ATP CREBi
	1.086	1.265	0.896	0.419			1.00039	1.82828	0.100596	1.34211
	0.914	1.201	0.982	0.429			0.999613	1.72517	0.112609	1.36691
	1.09451	2.01934	0.423212	0.317414			1.03223	2.19587	0.052417	1.13048
	0.90549	1.48604	0.410212	0.41845			0.967774	2.27717	0.080058	1.15315

## Sheet: Fig S7A and B
S7A	WT LPS	Smad3 KO LPS		S7B	WT LPS	Acvr1b-Lyz2cre LPS
	542468	157081			660933	194660
	813852	439577			426576	176632
	556604	246879			273951	212453
	417398	402304			515272	214756
	494083	199474			543621	242919
	924092	451351			409433	245129
	591680	618965			352444	254672
	756963	206805			542707	200682
	796715	403374			371456	93710.2
	603108	539266			388975	253147
	497796	316343			596298	50602.2
	437592	431345			943022	240498
	851623	528401			601606	103780
	741905	305968			591740	110778
	447556	405565			588904	218863
	310809	279674			313329	124134
	291758	341187			618482	173669
	773238	534041			316095	208454
	544652	453135			498036	316541
	225530	240645			391793	75505.3
	972260	355162			492006	393870
	883661	643661			501577	402187
	964045	493911			522312	341015
	824394	460308			578296	288441
	1513258	399830			389842	230502
	998856	377284			317984	285253
	1446913	522116			597830	279186
	352799	232184			519402	376535
	427727	681518			391639	669928
	644542	519352			337735	220415
	656733	312944			207815	136136
	1068064	592372			248272	173714
	782276	692504			317803	186792
	529534	485729			231782	475141
	570454	288358			311965	377185
	906403	412250			340159	219944
	792637	243209			224390	279048
	672889	365257			291690	323755
	570997	261288			183911	201145
	607321	591569			165425	320819
	566697	394650			418689	482040
	796451	357111			403141	263724
	579383	343698			721358	279985
	1115520	1010935			347630	124326
	529450	128449			675135	443012
	509348	191039			321144	440889
	606121	504539			295347	575026
	750980	302640			548136	340244
	642259	459035			295322	272653
	465658	263698			1021052	203033
	435256	106909			735767	318481
	669961	231192			666124	964356
	651589	127616			786591	397250
	523239	148191			1091178	554657
	697845	169521			618667	511312
	413181	243201			593535	665189
	439192	194389			612403	561484
	494829	171576			441749	168010
	587993	160109			444911	281246
	521344	203054			392248	438925

## Sheet: Fig S7C-I
S7C TMRM	WT LPS	Smad3 KO LPS		S7C ROS	WT LPS	Smad3 KO LPS
	1291	1463			2692	3136
	1436	1434			3303	3534
	1450	1735			3145	3061
S7D TMRM	LPS	Anti-Activin A LPS	Follistatin LPS		S7D ROS	LPS	Anti-Activin A LPS	Follistatin lps
	756	660	748			4642	4401	4259
	818	645	648			4692	4224	4288
	726	699	686			4724	4371	4783
S7E	LPS	Anti-Activin LPS	Follistatin LPS
	1.03464	0.878652	0.751649
	0.875353	0.645382	0.877003
	1.02168	0.786287	0.676013
	0.984282	0.837146	0.847268
	1.02748	0.762837	0.895902
	0.954164	0.95762	0.904542
	0.822111	0.690894	0.575982
	0.72454	0.623733	0.551007
	0.739809	0.6874	0.621921
S7F Arg1	LPS Follistatin	LPS Follistatin + ATP		S7F Tgfbi	LPS Follistatin	LPS Follistatin + ATP
	0.334615	0.678072			0.175164	0.480807
	0.310622	0.705945			0.178052	0.508104
	0.562063	1.64436			0.404599	0.884173
	0.585933	1.75436			0.357902	1.19551
S7G	WT	Acvr1b-Lyz2 cre	WT LPS	Acvr1b-Lyz2 cre LPS
	1.04499	1.48634	1.21537	2.56596
	0.956948	1.53247	1.43207	2.47549
	1.07958	2.0322	1.01956	4.61128
	0.926286	1.81227	0.884974	4.54514
S7H Arg1	LPS Follistatin	+ATP	+ATP CD73i	+ATP CREBi		S7H Tgfbi	LPS Follistatin	+ATP	+ATP CD73i	+ATP CREBi
	1.00413	1.60694	0.576756	0.532158			0.976098	1.41142	1.14707	0.538958
	0.995873	1.41515	0.464232	0.568492			1.0239	1.29267	1.19514	0.52133
	0.816241	2.26102	0.819493	0.710177			0.994936	1.36603	1.04843	0.609863
	1.18376	1.63659	1.10217	0.71727			1.00506	1.2861	1.09224	0.624383
							1.03115	1.74765	0.219111	1.13533
							0.968846	1.76588	0.277264	1.12409
S7I	WT LPS	WT LPS Activin A	Smad3 KO LPS	Smad3 KO LPS Activin A
	0.963907	1.34968	0.246818	0.317307
	1.03744	1.17039	0.219154	0.317848
	1.05019	1.30216	0.253219	0.351552
	0.952211	1.33138	0.202667	0.280092

[truncated: 8 more sheets: Fig S8, Fig 5, Fig S9, Fig S10, Fig 6, Fig S11, Fig S13, Fig S14]
